# Supplementary material for: Biomarkers In Prediction of Acute Mesenteric Ischaemia: a prospective multicentre study (BIPAMI study): a study protocol
Source: BMC Surg. 2024 Jul 3;24:201. doi: 10.1186/s12893-024-02491-3 (PMC11221143; doi:10.1186/s12893-024-02491-3)
Supplement: Supplementary file 1 — Supplementary Material 1. [file 12893_2024_2491_MOESM1_ESM.xlsx]

## Sheet: Sheet1
Section	Variable	Answers	Unit
Demographics	Ethnicity	1 African
		2 African American
		3 Arabian
		4 Asian
		5 East Asian
		6 Southt Asian
		7 Hispanic or Latino
		8 Caucasian
		9 Other (specify)
	Gender	1 Male
		2 Female
	Age		years
	Weight		kg
	Height		cm
	BMI
	Treatment with anticoagulant drugs before suspicion of AMI (for at least 48h)	0 no
		1 yes
		2 no information
	Treatment with antiplatelet drugs before suspicion of AMI (for at least 48h)	0 no
		1 yes
		2 no information
Hospital admission	Location of patient at the time of suspicion of AMI	1 surgical ward
		2 medical ward
		3 ICU
		4 IMC/HDU
		5 other (specify)
	Referred from another hospital with diagnosis of AMI	0 no
		1 yes
	Initial diagnosis leading to hospital admission
	Time from beginning of symptoms to admission (suspicion of AMI if in hospital)		hours
	Time from hospital admission to suspicion of AMI		hours
	Time of admission to your hospital		hours
	APACHE II
	SOFA score
	Mechanical ventilation	0 no
		1 yes
	Vasopressors	0 no
		1 yes
	Time of suspicion of AMI (if before admission/referral to your hospital, please enter real time in previous hospital)
Diagnosis and Type of AMI	AMI was initially confirmed in (the first confirmation only)	Contrast-enhanced CT-scan
		Angiography
		Endoscopy
		Surgery
		MRI
		Not confirmed
	Suspicion of NOMI	0 no
		1 yes
	Type of AMI	1 arterial embolism
		2 arterial thrombosis
		3 arterial non-specified
		4 venous
		5 NOMI
		6 other
	Localization of AMI (vessel/s)	1 superior mesenteric artery
		2 inferior mesenteric artery
		3 coeliac axis
		4 superior mesenteric vein
		5 inferior mesenteric vein
		6 portal vein
		7 splenic vein
Biomarkers	M1 Sample at admission	Sample taken Yes/No
		Time
		Plasma sample number
		Serum sample number
		Lactate
		pH
		Bicarbonate
		Base excess
		Creatinine
		WBC
		CRP
		Troponin
	M2 Sample 6-8h after the first sample	Sample taken Yes/No
		Time
		Plasma sample number
		Serum sample number
		Lactate
		pH
		Bicarbonate
		Base excess
		Creatinine
		WBC
		CRP
		Troponin
	M3 Sample at intervention	Sample taken Yes/No
		Time
		Plasma sample number
		Serum sample number
		Lactate
		pH
		Bicarbonate
		Base excess
	M4 Sample 4-6 h after intervention	Sample taken Yes/No
		Time
		Plasma sample number
		Serum sample number
		Lactate
		pH
		Bicarbonate
		Base excess
	M5 sample 12 hours after intervention	Sample taken Yes/No
		Time
		Plasma sample number
		Serum sample number
		Lactate
		pH
		Bicarbonate
		Base excess
	M6 Sample 24 h after the first sample, if no intervention	Sample taken Yes/No
		Time
		Plasma sample number
		Serum sample number
		Lactate
		pH
		Bicarbonate
		Base excess
		Creatinine
		WBC
		CRP
		Troponin
	M7 Sample at the time of re-intervention	Sample taken Yes/No
		Time
		Plasma sample number
		Serum sample number
		Lactate
		pH
		Bicarbonate
		Base excess
	M8 Sample 48 h after the first sample	Sample taken Yes/No
		Time
		Plasma sample number
		Serum sample number
		Lactate
		pH
		Bicarbonate
		Base excess
Time to treatment	Time of the first treatment of AMI (including therapeutic anticoagulation)
	Time of the first intervention (endovascular or surgical)
	Time of the first surgical intervention
Management of AMI
Initial management	Initial management	1 exploratory laparoscopy (without any therapeutic intervention)
		2 exploratory laparotomy (without any therapeutic intervention)
		3 endovascular revascularisation alone
		4 endovascular revascularisation followed by or during open explorative surgery without intestinal resection
		5 endovascular revascularisation followed by or during visceral surgery with intestinal resection
		6 open surgical revascularisation with intestinal resection
		7 Intestinal resection without revascularisation
		8 intra-arterial vasodilation
		9 conservative
		10 other (specify)
	Small bowel visual asessment	1 Bowel perforation (perforation due to necrosis of the bowel wall, bowel resection needed for survival)
		2 Frank transmural necrosis (transmural infarction, non-reversible ischaemia, bowel resection needed for survival)
		3 Severe dilated blue-reddish coloured bowel loops without peristalsis: Transmural ischaemia, most probably not salvageable without resection
		4 Ischemic reddish-appearing lesions in the serosa (potentially reversible ischaemia)
		5 Initially discolored bowels turn normal
		6 Normal appearance of serosa (mucosal ischaemia not excluded)
	Large bowel visual asessment	1 Bowel perforation (perforation due to necrosis of the bowel wall, bowel resection needed for survival)
		2 Frank transmural necrosis (transmural infarction, non-reversible ischaemia, bowel resection needed for survival)
		3 Severe dilated blue-reddish coloured bowel loops without peristalsis: Transmural ischaemia, most probably not salvageable without resection
		4 Ischemic reddish-appearing lesions in the serosa (potentially reversible ischaemia)
		5 Initially discolored bowels turn normal
		6 Normal appearance of serosa (mucosal ischaemia not excluded)
	Resection of small intensine	0 No
		1 Yes
	Length of residual small intestine	No information
		<200cm
		>200 cm
	Resection of colon	1 not performed
		2 right hemicolectomy
		3 left hemicolectomy
		4 sigmoid resection
		5 subtotal colectomy
		6 total colectomy
		7 other
	Was vascular surgeon involved in management?	0 No
		1 Yes
	Second look planned	0 No
		1 Yes
	End-of-life care initiated after initial therapeutic attempt without any secondary intervention	0 No
		1 Yes
Secondary Management	Secondary management	0 No
		1 Yes
	Secondary management	1 exploratory laparoscopy (without any therapeutic intervention)
		2 exploratory laparotomy (without any therapeutic intervention)
		3 endovascular revascularisation alone
		4 endovascular revascularisation followed by or during open explorative surgery without intestinal resection
		5 endovascular revascularisation followed by or during visceral surgery with intestinal resection
		6 open surgical revascularisation with intestinal resection
		7 Intestinal resection without revascularisation
		8 intra-arterial vasodilation
	Small bowel visual asessment	1 Bowel perforation (perforation due to necrosis of the bowel wall, bowel resection needed for survival)
		2 Frank transmural necrosis (transmural infarction, non-reversible ischaemia, bowel resection needed for survival)
		3 Severe dilated blue-reddish coloured bowel loops without peristalsis: Transmural ischaemia, most probably not salvageable without resection
		4 Ischemic reddish-appearing lesions in the serosa (potentially reversible ischaemia)
		5 Initially discolored bowels turn normal
		6 Normal appearance of serosa (mucosal ischaemia not excluded)
	Large bowel visual asessment	1 Bowel perforation (perforation due to necrosis of the bowel wall, bowel resection needed for survival)
		2 Frank transmural necrosis (transmural infarction, non-reversible ischaemia, bowel resection needed for survival)
		3 Severe dilated blue-reddish coloured bowel loops without peristalsis: Transmural ischaemia, most probably not salvageable without resection
		4 Ischemic reddish-appearing lesions in the serosa (potentially reversible ischaemia)
		5 Initially discolored bowels turn normal
		6 Normal appearance of serosa (mucosal ischaemia not excluded)
	Resection of small intestine	0 No
		1 Yes
	Resection of small intestine during secondary management	No information
		<200cm
		>200 cm
	Length of residual small intestine after secondary management	No information
		<200cm
		>200 cm
	Resection of colon during secondary management	1 not performed
		2 right hemicolectomy
		3 left hemicolectomy
		4 sigmoid resection
		5 subtotal colectomy
		6 total colectomy
		7 other
	End-of-life care initiated after secondary therapeutic attempt	0 No
		1 Yes
Systemic treatment after diagnosis/treatment of AMI	Vasopressors during 0-24h	0 no
		1 yes
	Vasopressors during 24-48h	0 no
		1 yes
	Mechanical ventilation during 0-24h	0 no
		1 yes
	Mechanical ventilation during 24-48h	0 no
		1 yes
	Renal replacement therapy during 0-24h	0 no
		1 yes
	Renal replacement therapy during 24-48h	0 no
		1 yes
	Anticoagulation during 0-24h	0 None
		1 Full (therapeutic) anticoagulation
		2 Prophylactic anticoagulation
	Anticoagulation during 24-48h	0 None
		1 Full (therapeutic) anticoagulation
		2 Prophylactic anticoagulation
	Antiaggregation during 0-24h	0 None
		1 Single (one antiaggregant drug)
		2 Double (two antiaggregant drugs)
	Antiaggregation during 24-48h	0 None
		1 Single (one antiaggregant drug)
		2 Double (two antiaggregant drugs)
	Nutrition during 0-24h	0 None
		1 Oral
		2 Enteral
		3 Parenteral
	Nutrition during 24-48h	0 None
		1 Oral
		2 Enteral
		3 Parenteral
Histology data	Sample from initial operation	0 not available
		1 transmural necrosis present
		2 only mucosal necrosis present
		3 other (specify)
	Sample from reoperation	0 not available
		1 transmural necrosis present
		2 only mucosal necrosis present
		3 other (specify)
	Sample from autopsy	0 not available
		1 transmural necrosis present
		2 only mucosal necrosis present
		3 other (specify)
Final decision	Final decision regarding presence of AMI	0 No AMI
		1 AMI present
	Final diagnosis of AMI confirmed in (select all that apply)	1 Contrast-enhanced CT-scan
		2 Angiography
		3 Surgery
		4 Endoscopy
		5 MRI
		6 Autopsy
	Type of AMI	1 arterial embolism
		2 arterial thrombosis
		3 arterial non-specified
		4 venous
		5 NOMI
		6 other
	Hospital survival	1 alive
		2 dead
	Hospital length of stay
	ICU length of stay
	Stoma at hospital discharge	0 no
		1 yes
	Parenteral nutrition at hospital discharge	0 no
		1 yes
	Total number of abdominal operations after diagnosis of AMI
	Total number of abdominal interventions (e.g. drainage, mesenteric angiography) after diagnosis of AMI
